# Supplementary material for: Organic Optocoupler with Simple Construction as an Effective Linear Current Transceiver
Source: Materials (Basel). 2025 Jan 2;18(1):152. doi: 10.3390/ma18010152 (PMC11722434; doi:10.3390/ma18010152)
Supplement: Supplementary file 1 [file materials-18-00152-s001.zip]

Archive with 1 entries (1 files):
- materials-3386038-supplementary.pdf
